# Supplementary material for: Salmonella effector SpvB aggravates dysregulation of systemic iron metabolism via modulating the hepcidin−ferroportin axis
Source: Gut Microbes. 2021 Jan 21;13(1):1849996. doi: 10.1080/19490976.2020.1849996 (PMC7833757; doi:10.1080/19490976.2020.1849996)
Supplement: Supplemental Material [file KGMI_A_1849996_SM5647.zip]

Archive with 3 entries (2 files):
- Supplementary information/
- Supplementary information/supplement.pdf
- Supplementary information/Supplementary Material - For review.docx
